# Supplementary material for: Fluid Status Assessment in Critically Ill Patients with COVID-19: A Retrospective Cohort Study
Source: J Clin Med. 2024 Jan 18;13(2):540. doi: 10.3390/jcm13020540 (PMC10816646; doi:10.3390/jcm13020540)
Supplement: Supplementary file 1 [file jcm-13-00540-s001.zip]

Archive with 1 entries (1 files):
- jcm-2771392-supplementary.xls
