# Supplementary material for: Fluid Status Assessment in Critically Ill Patients with COVID-19: A Retrospective Cohort Study
Source: J Clin Med. 2024 Jan 18;13(2):540. doi: 10.3390/jcm13020540 (PMC10816646; doi:10.3390/jcm13020540)
Supplement: Supplementary file 1 [file jcm-13-00540-s001.zip › jcm-2771392-supplementary.xls]

## Sheet: Sheet1
CodePatient	Measurement	Age	Sex	mvdays	lenghtofstay	baselinesofa	hbbaseline	creabaseline	bunbaseline	albuminbaseline	crpbaseline	pafio2baseline	globalbalance	akinstatus	rrt	vexusscore	icw	ecw	tbw	ecwtbwRatio	height	weight	icwtbwRatio	mortality	vexuscongestion	bmi	survival60d
43	Basal	76	1	12	16	7	11.62	0.67	24	2.7	8.73	156	184	0	0	0	16.9	10.5	27.4	0.385			0.616788	0	0		16
45	Basal	50	0	5	8	5	14.16	1.02	29	3.05	5.05	175	329	0	0	0	31.5	19	50.5	0.375			0.623762	0	0		8
47	Basal	31	0	9	23		13	1.06	21	2.85	15.68		548	0	0	0	30.2	18.4	48.6	0.378	1.75	96.8	0.621399	0	0	31.6082	23
37	Basal	26	0	12	15	3	14.76	0.62	19	3.25	12.53	134.5	1418	0	0	3	31.8	20.4	52.2	0.391	1.85	83.7	0.609195	0	1	24.4558	15
76	Basal	30	0	11	24	4	13	1.23	29	3	15.68	172	548	1	0	0	30.2	18.4	48.6	0.378	1.75	96.8	0.621399	0	0	31.6082	24
17	Basal	38	0	23	25	4	17.8	1.14	18	3.9	15.92	136	1633	1	0	3	33.1	20.5	53.6	0.382	1.77	108	0.617537	0	1	34.4729	25
61	Basal	65	0	2	14	2							460	0	0	0	21.5	14.1	35.6	0.394	1.63	70.6	0.603933	0	0	26.5723	14
11	Basal	39	0	3	17	4	16.29	0.75	17	3.81	8.27	235	42	0	0	0	20.4	12.3	32.7	0.375	1.62	57.2	0.623853	0	0	21.7955	17
73	Basal	46	0	26	26	2	11.79	0.87	14	3.28	20.3	110					28.2	18.2	46.4	0.392	1.76	74	0.607759	1		23.8895	26
1	Basal	48	1	25	31	2	15.84	0.83	12	2.73	4.46	98	1173.72	1	0		24.2	15.2	39.4	0.384	1.55	110	0.614213	0		45.7856	31
54	Basal	59	0	9	12	6	14.08	0.65	19	2.44	15.7	150	738	0	0	1	28.8	18.5	47.3	0.39	1.71	61	0.60888	0	1	20.8611	12
51	Basal	92	0	21	22	8	14.7	1.59	70	2.62	16.42	136	1903	1	0		24	15.4	39.4	0.39	1.73	75	0.609137	1		25.0593	22
33	Basal	50	0	17	21	3	13.01	0.88	22	2.73		156	-272.1	0	0	3	28.1	17.8	45.9	0.388	1.81	74.4	0.6122	0	1	22.7099	21
14	Basal	57	1	9	10	3	14.77	0.49	6	3.71	31.3	162	649	0	0	2	20.2	13.1	33.3	0.394	1.58	67.9	0.606607	0	1	27.1992	10
16	Basal	36	0	13	15	4	15.34	0.68	11	3.92	19.51	39.3	2144.6	0	0	1	26.1	16.1	42.2	0.381	1.74	80.8	0.618483	0	1	26.6878	15
28	Basal	26	0	10	12	4	14.92	1.07	12	3.19	44.76	90	800	1	0	0	35.8	22.5	58.3	0.386	1.75	147.6	0.614065	0	0	48.1959	12
34	Basal	67	0	14	14	2	15.23	0.75	22	3.16	10.64	72.7	-265.4	1	0	3	22.7	14.7	37.4	0.394	1.68	69.6	0.606952	1	1	24.6599	14
59	Basal	28	0	18	25		17.34	0.82	19	3.65	17.5	88	-580	1	0	2	27.5	17.1	44.6	0.384	1.66	79.2	0.616592	0	1	28.7415	25
30	Basal	38	0	8	9	4	15.56	0.71	14	3.57	16.38	134	-760	0	0	0	26.4	16.2	42.6	0.382	1.68	93.1	0.619718	0	0	32.9861	9
29	Basal	21	0	15	18	3	13.38	0.91	14	3.19	21.79	174	1357	0	0	2	24.1	14.8	38.9	0.38	1.65	61.7	0.619537	0	1	22.663	18
27	Basal	45	0	17	19	3	15.34	0.92	15	3.27	30.21	188	686.7	0	0	2	27.8	17.5	45.3	0.388	1.75	76.3	0.613687	0	1	24.9143	19
64	Basal	52	1	25	65		13.79	0.72	21	3.29			1130.5	1	0	0	17.9	11.4	29.3	0.389	1.55	77.6	0.610922	0	0	32.2997	60
40	Basal	58	1	19	26	6	11.69	1.94	38	3.12	34.87	175	3935	1	0	1	17.7	11.3	29	0.39	1.69	85	0.610345	0	1	29.7609	26
24	Basal	37	0	60	61	4	15.74	1.01	24	3.41	36.37	57	-1139	0	0	0	30.2	19.3	49.5	0.39	1.75	85.5	0.610101	0	0	27.9184	60
10	Basal	67	1	7	14	7	15.2	0.99	17	2.89	23.21	143	548	1	0	0	19.4	11.8	31.2	0.377	1.59	79.4	0.621795	0	0	31.407	14
49	Basal	50	0	4	4	3	12.24	0.51	12	2.7	34	133	1608	0	0	0	23.1	14.9	38	0.391	1.65	66	0.607895	0	0	24.2424	4
58	Basal	58	0	19	19	4	13.7	1.59	22	2.38	19.93	92	1898.6	1	0	2	23.9	15.4	39.3	0.391	1.72	101	0.608142	1	1	34.1401	19
6	Basal	46	0	9	18	3	18.32	1.57	27	3.2	17.56	193	1012	1	0	0	25.6	15.5	41.1	0.377	1.71	85	0.622871	0	0	29.0688	18
18	Basal	27	1	8	19	3	14.74	0.61	11	4.14	3.66	135	990	0	0	0	19.5	12.2	31.7	0.385	1.57	89.6	0.615142	0	0	36.3504	19
48	Basal	66	0	4	60	3	14.96	1.67	38	3.35	14.54	58	1101	1	0	1	25.5	15.7	41.2	0.38	1.68	78	0.618932	0	1	27.6361	60
36	Basal	43	0	10	18	3	17.14	0.88	15	3.69	43.69	190	-794	1	0	0	37	21.7	58.7	0.37	1.9	93.2	0.630324	0	0	25.8172	18
57	Basal	31	1	16	19	3	13.83	0.51	17	2.97	11.42	147	373	0	0	1	23.6	15.1	38.7	0.391	1.6	110	0.609819	0	1	42.9688	19
7	Basal	77	0	41	59	6	15.14	1.12	41	3.51	16.94	125	227	1	0	0	22.9	14.6	37.5	0.391	1.66	83	0.610667	0	0	30.1205	59
21	Basal	66	0	66	79	0	16.88	1.07	28	3.73	17.07	417	-759	0	0	0	22.6	13.9	36.5	0.383	1.62	76.2	0.619178	0	0	29.0352	60
32	Basal	37	0	10	12	4	17.99	0.73	18	3.53	23.67	56	-275	1	0	1	27.9	16.8	44.7	0.377	1.64	95	0.624161	0	1	35.3212	12
20	Basal	63	0	13	16	6	14.81	0.95	29	3.03		128	1793.8	1	0	2	28	17.7	45.7	0.387	1.73	75.6	0.612691	0	1	25.2598	16
9	Basal	34	0	8	11	9	13.35	0.92	24	2.77	31.53	106	3325	0	0	1	27	15.9	42.9	0.37	1.7	68	0.629371	0	1	23.5294	11
60	Basal	64	1	9	12	3	15.13	0.57	15	3.59	2.12	132	3161	0	0	0	28	17.5	45.5	0.385	1.57	87.7	0.615385	0	0	35.5795	12
12	Basal	30	0	25	28	7	15.68	0.95	14	3.64	11.08	75	1402	0	0	0	27.6	16.4	44	0.373	1.74	74.4	0.627273	0	0	24.5739	28
22	Basal	47	0	53	60	3	13.67	0.82	22	3.48	14.04	101	879.6	0	0	1	24.1	14.5	38.6	0.376	1.67	70.1	0.624352	0	1	25.1354	60
23	Basal	51	0	43	43	4	12.94	1.58	14	3.98	23.75	78	913.2	1	0	2	30.8	19.5	50.3	0.388	1.84	98.4	0.612326	1	1	29.0643	43
63	Basal	44	0	17	20	8	15.56	1.91	66	2.97	0.99	189	-2013.7	1	0	1	27.3	17.3	44.6	0.388	1.83	80.5	0.612108	0	1	24.0377	20
77	Basal	68	0	13	28	7	14.12	1.77	38	2.83	23.9	144					20.9	12.8	33.7	0.381	1.7	81	0.620178	0		28.0277	28
31	Basal	48	0	37	44	8	18.4	1.11	24	3.63	17.35	122	933	1	0	1	23	14.9	37.9	0.392	1.63	60.7	0.60686	0	1	22.8462	44
19	Basal	31	0	17	19	3	15.25	0.84	21	3.41	6	168	1123	1	0	1	28.5	16.9	45.4	0.371	1.68	109	0.627753	0	1	38.6196	19
56	Basal	56	1	14	14	3	12.23	0.83	21	3.3	13.88	168	-417	0	0	2	21.3	13.1	34.4	0.382	1.65	69	0.619186	1	1	25.3444	14
39	Basal	30	0	6	8		15.03	0.77	9	3.54	19.35	223	1243.6	0	0	2	26.2	15.8	42	0.375	1.69	85	0.62381	0	1	29.7609	8
13	Basal	34	0	27	30	3	17.95	1.02	20	3.91	7.96	147	635	1	0	0	32.3	19.2	51.5	0.374	1.76	95.6	0.627184	0	0	30.8626	30
5	Basal	42	0	37	46	6	16.47	0.73	24	3.65	7.46	121	1366	0	0		31.2	19.6	50.8	0.387	1.78	85	0.614173	0		26.8274	46
51	Medición 2												-705	1	0	0	25.4	15.9	41.3	0.386	1.73	75	0.615012	1	0	25.0593
14	Medición 2												3127.3	0	0	0	18.7	11.7	30.4	0.385	1.58	67.9	0.615132	0	0	27.1992
76	Medición 2																29.3	18.6	47.9	0.387	1.75	96.8	0.611691	0		31.6082
19	Medición 2												1693	0	0	0	27.1	16.7	43.8	0.378	1.68	109	0.618721	0	0	38.6196
4	Medición 2												3715	0	0	0	22.9	14.8	37.7	0.391	1.62	66	0.607427	0	0	25.1486
10	Medición 2												-1778	1	0	0	17.4	10.8	28.2	0.385	1.59	79.4	0.617021	0	0	31.407
18	Medición 2												1424.6	0	0	0	19.8	12.3	32.1	0.384	1.57	89.6	0.616822	0	0	36.3504
46	Medición 2												4651	0	0	0	17.9	11.6	29.5	0.394	1.64	64.9	0.60678	0	0	24.13
17	Medición 2																28.1	17.8	45.9	0.389	1.77	108	0.6122	0		34.4729
30	Medición 2												-300.8	0	0	0	25	15.8	40.8	0.386	1.68	93.1	0.612745	0	0	32.9861
22	Medición 2												5203	0	0	2		14	35.7	0.392	1.67	70.1		0	1	25.1354
59	Medición 2												3923.7	0	0	1	26.5	16.6	43.1	0.386	1.66	79.2	0.614849	0	1	28.7415
36	Medición 2												4675.2	0	0	0	36.1	21.8	57.9	0.377	1.9	93.2	0.623489	0	0	25.8172
32	Medición 2												2083	0	0	1	28.6	17.1	45.7	0.375	1.64	95	0.625821	0	1	35.3212
54	Medición 2												79.3	0	0	2	26.1	16.4	42.5	0.387	1.71	61	0.614118	0	1	20.8611
23	Medición 2																26.5	17	43.5	0.39	1.84	98.4	0.609195	1		29.0643
47	Medición 2													0			29.3	18.6	47.9	0.387	1.75	97	0.611691	0		31.6735
12	Medición 2												4420.4	1	0	0	26.4	16.2	42.6	0.381	1.74	74.4	0.619718	0	0	24.5739
63	Medición 2												7319.8	1	0	0	29.8	18.8	48.6	0.385	1.83	80.5	0.613169	0	0	24.0377
20	Medición 2												3693	1	0	2	26.8	16.7	43.5	0.382	1.73	75.6	0.616092	0	1	25.2598
35	Medición 2												12517.6	0	0	0	27.8	17.8	45.6	0.391	1.8	85	0.609649	0	0	26.2346
69	Medición 2														1	0	20.5	13.1	33.6	0.391	1.5	102	0.610119	0	0	45.3333
9	Medición 2												1381	0	0	0	31.2	17.3	48.5	0.356	1.7	68	0.643299	0	0	23.5294
28	Medición 2												2991	0	0	1	32.9	20.8	53.7	0.388	1.75	147.6	0.612663	0	1	48.1959
48	Medición 2												-1800	1	0	0	22.5	14.2	36.7	0.387	1.68	78	0.613079	0	0	27.6361
57	Medición 2												2717.7	0	0	0	24.1	14.9	39	0.382	1.6	110	0.617949	0	0	42.9688
16	Medición 2												3657.3	0	0	0	23.6	14.1	37.7	0.374	1.74	80.8	0.625995	0	0	26.6878
49	Medición 2												-65	1	0	0	23.2	15	38.2	0.394	1.65	66	0.60733	0	0	24.2424
45	Medición 2																23	14.4	37.4	0.385			0.614973	0
6	Medición 2												670	1	1	0	23.9	14.1	38	0.372	1.71	85	0.628947	0	0	29.0688
29	Medición 2												6443.2	0	0	1	24.1	14.7	38.8	0.379	1.65	61.7	0.621134	0	1	22.663
33	Medición 2																29.8	18.7	48.5	0.385	1.81	74.4	0.614433	0		22.7099
1	Medición 3												19	0	0	0	22.2	13.9	36.1	0.385	1.55	104	0.614959	0	0	43.2882
7	Medición 3												6293	0	0	0	36.6	22.3	58.9	0.379	1.66	80	0.621392	0	0	29.0318
12	Medición 3																23.3	14.9	38.2	0.391	1.74	74.4	0.609948	0		24.5739
47	Medición 3																33.9	20.8	54.7	0.38	1.75	97	0.619744	0		31.6735
16	Medición 3												7354	0	0	0	22	13.8	35.8	0.384	1.74	80.8	0.614525	0	0	26.6878
17	Medición 3												5700.9	1	0	3	30.9	18.4	49.3	0.374	1.77	108	0.626775	0	1	34.4729
69	Medición 3												600.1	0	0	0	19.9	12.5	32.4	0.384	1.5	102	0.614197	0	0	45.3333
57	Medición 3																23.6	14.6	38.2	0.382	1.6	110	0.617801	0		42.9688
20	Medición 3												-87	0	0		23.8	15.1	38.9	0.389	1.73	75.6	0.611825	0		25.2598
6	Medición 3												189	1	0	0	21.2	13	34.2	0.382	1.71	85	0.619883	0	0	29.0688
8	Medición 3												1719	0	0	1	27.1	17.3	44.4	0.391	1.63	87.3	0.61036	0	1	32.8578
76	Medición 3																33.9	20.8	54.7	0.38	1.75	96.8	0.619744	0		31.6082
59	Medición 3												12868.8	0	0	0	27.4	17.5	44.9	0.391	1.66	79.2	0.610245	0	0	28.7415
3	Medición 3												2920	1	1	0	19.8	12.9	32.7	0.394	1.57	60.3	0.605505	1	0	24.4635
13	Medición 3												5987.9	1	0	1	28.9	17.8	46.7	0.381	1.76	95.6	0.618844	0	1	30.8626
29	Medición 3												8944.3	0	0	0	21.9	13.7	35.6	0.383	1.65	61.7	0.615169	0	0	22.663
48	Medición 3																32.1	18.8	50.9	0.37	1.68	78	0.630648	0		27.6361
15	Basal	81	0	35	35	4	11.28	0.86	19	3.46		152	-1329	0	0	0	23.7	15.5	39.2	0.395	1.74	65.3	0.604592	1	0	21.5682	35
71	Basal	68	0	15	31	6	14.82	6.27	101	3.54	13.67	125					25	16.8	41.8	0.402	1.7	81.5	0.598086	0		28.2007	31
74	Basal	67	1	62	78	3	14.5	1.39	23	3	38.4	176					19	12.5	31.5	0.398	1.54	70	0.603175	0		29.5159	60
70	Basal	47	0	6	8	3	13.2	0.61	11	2.62	32.9	82	453	0	0	1	25.3	16.5	41.8	0.395	1.7	88	0.605263	0	1	30.4498	8
8	Basal	48	0	34	40	10	17.01	1.73	32	2.72	14.76	121	1824	0	0	0	24.1	16.2	40.3	0.401	1.63	92	0.598015	0	0	34.6268	40
44	Basal	66	0	73	73	8	14.46	1.01	45	2.76	15.9	160	1405	0	0	1	23.2	15.6	38.8	0.401	1.67	81	0.597938	1	1	29.0437	60
35	Basal	55	0	31	34	3	14.21	0.68	26		18.32	41	7500.4	0	0	1	24.9	16.5	41.4	0.398	1.8	85	0.601449	0	1	26.2346	34
65	Basal	23	0	6	6	0	13.57	0.65	18	2.27	7.1	91	215	0	0	1	18.5	12.3	30.8	0.399	1.72	55.6	0.600649	0	1	18.7939	6
42	Basal	60	0	6	6	3	16.9	0.9	21	3.54	30.44	127	4242	0	0	0	27.8	18.7	46.5	0.402			0.597849	1	0		6
53	Basal	41	0	41	41	6	18.08	0.74	14	3.33	9.94	61	1728	0	0	1	19.3	13	32.3	0.402	1.65	74	0.597523	1	1	27.1809	41
79	Basal	82	0	5	13	2	14.18	0.97	19	2.95	20.42	195	715	0	0	0	19	13.4	32.4	0.413	1.5	55	0.58642	0	0	24.4444	13
67	Basal	55	0	7	12	4	12.72	1.2	24	2.62	7.31	220	3821	1	0	0	29.5	20.5	50	0.409	1.73	82.3	0.59	0	0	27.4984	12
52	Basal	79	1	40	40	3	12.72	0.54	23	3.07	1.17	194	670	0	0	0	16.1	10.8	26.9	0.4	1.59	68	0.598513	1	0	26.8977	40
46	Basal	53	0	5	5	6	11.54	1.49	33	2.5	2.54	143	9463	1	0	0	24	16.5	40.5	0.407	1.64	64.9	0.592593	0	0	24.13	5
3	Basal	51	1	23	23	5	13.1	0.77	27	3.18	36.61	169	1753.7	1	0	0	18	12.6	30.6	0.411	1.57	63	0.588235	1	0	25.5588	23
55	Basal	65	1	84	84	3	14.15	0.54	16	3.19	13.6	113	947	0	0	1	24	15.9	39.9	0.398	1.58	120	0.601504	0	1	48.0692	60
50	Basal	48	1	18	26	2	13.8	0.33	8	3.51	16.87	178	1208	1	0	1	18.4	12.1	30.5	0.398	1.59	65.4	0.603279	0	1	25.8692	26
78	Basal	60	1	16	18	3	13.6	0.58	17	2.94	9.83	91					17.8	12	29.8	0.402	1.62	70	0.597315	1		26.6728	18
68	Basal	51	0	8	9	6	12.31	0.85	34	3.01	11.11	144	2423	1	0	2	33.5	22.5	56	0.402	1.72	122.5	0.598214	0	1	41.4075	9
25	Basal	85	0	19	21	4	16.41	1.43	51	2.99	2.54	147	-2556	0	1	0	21.6	15	36.6	0.41	1.7	85	0.590164	1	0	29.4118	21
62	Basal	61	0	12	15	2	14.8	0.66	36	2.89	9.4	192	2257	0	0	0	19.5	13.5	33	0.409	1.62	69.2	0.590909	1	0	26.3679	15
38	Basal	58	0	11	11	7	15.92	0.77	24	2.76	22.15	75.7	553.8	0	0	2	21.9	14.3	36.2	0.395	1.68	69.7	0.604972	1	1	24.6953	11
2	Basal	81	1	23	23	9	6.9	0.84	31	2.94	15.01	84.5	-318.4	0	0	0	17.3	12.1	29.4	0.411	1.51	52	0.588435	1	0	22.806	23
41	Basal	65	1	32	38	4	15.5	1.58	49	2.01	1.79	228			0		23	15.4	38.4	0.402	1.51	67.5	0.598958	1		29.604	38
26	Basal	30	0	36	48	3	15.18	0.76	18	3.35	40.03	109	4286	1	1	0	34.3	23.1	57.4	0.403	1.78	116	0.597561	0	0	36.6115	48
66	Basal	65	0	37	39	2	19.94	0.81	17	3.01	12.36	260	101	0	0	1	21.8	14.8	36.6	0.405	1.64	71.4	0.595628	0	1	26.5467	39
69	Basal	61	1	14	16	7	14.24	1.2	38	2.55	12.13	122	1035.8	1	0	2	20.2	13.2	33.4	0.395	1.5	102	0.60479	0	1	45.3333	16
75	Basal	72	0	6	15	3	12.85	0.86	18	3.23	21.93	157	-1980	0	0	0	28.5	19.1	47.6	0.4	1.65	81.4	0.59874	0	0	29.899	15
4	Basal	43	0	37	47	5	15.21	0.79	20	2.84	8.67	220	383	0	0		21.9	14.3	36.2	0.395	1.62	69	0.604972	0		26.2917	47
61	Medición 2																20.1	13.8	33.9	0.407	1.63	70.6	0.59292	0		26.5723
55	Medición 2												959.6	0	0	2	22.7	15.5	38.2	0.406	1.58	120	0.594241	0	1	48.0692
56	Medición 2												5159.7	0	0	2	20.9	14.2	35.1	0.405	1.65	69	0.595442	1	1	25.3444
44	Medición 2												3620	1	0	1	20.6	13.5	34.1	0.398	1.67	81	0.604106	1	1	29.0437
71	Medición 2																24.5	16.6	41.1	0.403	1.7	81.5	0.596107	0		28.2007
73	Medición 2												306	1	0	1	26.1	17.5	43.6	0.401	1.76	74	0.598624	1	1	23.8895
52	Medición 2																14.5	9.6	24.1	0.396	1.59	68	0.60166	1		26.8977
43	Medición 2												1333	0	0	0	15	9.9	24.9	0.399			0.60241	0	0
68	Medición 2																31	20.3	51.3	0.396	1.72	122.5	0.604289	0		41.4075
50	Medición 2												2348	0	0	0	17.1	11.4	28.5	0.403	1.59	65.4	0.6	0	0	25.8692
64	Medición 2														1	2	17	11.5	28.5	0.403	1.55	77.6	0.596491	0	1	32.2997
21	Medición 2												2205	1	0	1	23.9	16.6	40.5	0.408	1.62	76.2	0.590123	0	1	29.0352
62	Medición 2																18.5	12.8	31.3	0.41	1.62	69.2	0.591054	1		26.3679
1	Medición 2												2831.4	1	0		27.4	18.6	46	0.403	1.55	110	0.595652	0		45.7856
58	Medición 2												5186.1	0	0	2	27.1	18.2	45.3	0.401	1.72	101	0.598234	1	1	34.1401
5	Medición 2												528	0	0	1	27.6	18.2	45.8	0.397	1.78	82	0.60262	0	1	25.8806
41	Medición 2												-950	0	0	0	18.4	12.9	31.3	0.414	1.51	67.5	0.587859	1	0	29.604
53	Medición 2												644.5	0	0	0	21.5	14.1	35.6	0.395	1.65	74	0.603933	1	0	27.1809
24	Medición 2																27.8	18.6	46.4	0.401	1.75	85.5	0.599138	0		27.9184
27	Medición 2												4032	0	0	0	24.5	16.3	40.8	0.399	1.75	76.3	0.60049	0	0	24.9143
3	Medición 2												903	0	0	0	23.6	15.5	39.1	0.398	1.57	62	0.603581	1	0	25.1531
34	Medición 2													0	0	2	24.6	16.6	41.2	0.403	1.68	69.6	0.597087	1	1	24.6599
26	Medición 2																41.9	27.4	69.3	0.395	1.78	116	0.604618	0		36.6115
60	Medición 2												1911.11	0		0	21.2	14.1	35.3	0.4	1.57	87.7	0.600567	0	0	35.5795
15	Medición 2												990.6	0	0	0		13.4	33.9	0.395	1.74	65.3		1	0	21.5682
77	Medición 2																20.5	13.9	34.4	0.403	1.7	81	0.59593	0		28.0277
37	Medición 2												5598.8	1	0	1	31.2	20.8	52	0.401	1.85	83.7	0.6	0	1	24.4558
38	Medición 2												5775.5	0	0	0	23.9	15.7	39.6	0.398	1.68	69.7	0.603535	1	0	24.6953
2	Medición 2												3024	0	0	0	16.4	11.8	28.2	0.417	1.51	54	0.58156	1	0	23.6832
25	Medición 2																24.7	18	42.7	0.422	1.7	85	0.578454	1		29.4118
78	Medición 2												2714	1	0	0	16.2	10.6	26.8	0.397	1.62	70	0.604478	1	0	26.6728
65	Medición 2																16.1	10.6	26.7	0.397	1.72	55.6	0.602996	0		18.7939
31	Medición 2												4577	0	0	2	20.8	14.1	34.9	0.402	1.63	60.7	0.595989	0	1	22.8462
7	Medición 2												-1817	1	0	0	22.6	15.1	37.7	0.401	1.66	80	0.599469	0	0	29.0318
74	Medición 2												1442	0	0	0	14.7	10.2	24.9	0.41	1.54	70	0.590361	0	0	29.5159
8	Medición 2												1712	0	0	0	20.2	13.1	33.3	0.395	1.63	87.3	0.606607	0	0	32.8578
13	Medición 2												8692.2	1	0	1	30.4	20.3	50.7	0.4	1.76	95.6	0.599606	0	1	30.8626
66	Medición 2																17	12	29	0.413	1.64	71.4	0.586207	0		26.5467
40	Medición 2												6100.9	0	0	3	17.5	12.1	29.6	0.41	1.62	41.1	0.591216	0	1	15.6607
19	Medición 3												7125.8	0	0	0	27.1	18.4	45.5	0.404	1.68	109	0.595604	0	0	38.6196
33	Medición 3												8432	0	0	0	29.8	19.5	49.3	0.396	1.81	74.4	0.604462	0	0	22.7099
66	Medición 3																19.2	13.1	32.3	0.404	1.64	71.4	0.594427	0		26.5467
49	Medición 3												-65	1	0	1	23.6	16.6	40.2	0.415	1.65	66	0.587065	0	1	24.2424
63	Medición 3												13318.3	0	0	0	28.3	19	47.3	0.402	1.83	80.5	0.598309	0	0	24.0377
27	Medición 3															1	26.8	17.6	44.4	0.397	1.75	76.3	0.603604	0	1	24.9143
55	Medición 3												8248.3	0	0	1	23.2	16.4	39.6	0.414	1.58	120	0.585859	0	1	48.0692
31	Medición 3												13593.9	0	0	1	24.4	16.2	40.6	0.398	1.63	60.7	0.600985	0	1	22.8462
22	Medición 3																22.2	15.1	37.3	0.406	1.67	70.1	0.595174	0		25.1354
4	Medición 3												5964	0	0		19.3	12.9	32.2	0.4	1.62	64.1	0.599379	0		24.4246
53	Medición 3												5013.8	0	0	0	21	14	35	0.401	1.65	74	0.6	1	0	27.1809
15	Medición 3												8120	1	0	3	23.9	16.9	40.8	0.414	1.74	65.3	0.585784	1	1	21.5682
41	Medición 3												16995	1	0	1	20.2	14.9	35.1	0.426	1.51	67.5	0.575499	1	1	29.604
71	Medición 3												-756	1	1	0	24.3	16.8	41.1	0.408	1.7	81.5	0.591241	0	0	28.2007
2	Medición 3												7131	1	1	1	20.7	14.7	35.4	0.416	1.51	53	0.584746	1	1	23.2446
35	Medición 3												15797.5	1	0	0	26.9	18.1	45	0.403	1.8	85	0.597778	0	0	26.2346
50	Medición 3												6507	0	0	0	14.8	9.8	24.6	0.4	1.59	65.4	0.601626	0	0	25.8692
52	Medición 3																15.6	10.8	26.4	0.409	1.59	68	0.590909	1		26.8977
64	Medición 3												3288.7	1	1	2	16.3	11.1	27.4	0.405	1.55	77.6	0.59489	0	1	32.2997
40	Medición 3												2748.5	0	0	2	17.2	11.8	29	0.408	1.62	41.1	0.593103	0	1	15.6607
23	Medición 3																25.8	17.3	43.1	0.401	1.84	98.4	0.598608	1		29.0643
44	Medición 3												1880	1	0	0	19.6	13.7	33.3	0.41	1.67	81	0.588589	1	0	29.0437
5	Medición 3												13524.2	0	0	3	28.2	19.8	48	0.413	1.78	81.4	0.5875	0	1	25.6912
24	Medición 3												12704	0	0	1	27.6	20	47.6	0.419	1.75	85.5	0.579832	0	1	27.9184
21	Medición 3												2957	0	0	1	25.2	18	43.2	0.416	1.62	76.2	0.583333	0	1	29.0352
72	Basal	48	0	5	6	6	19	0.88	22	2.92	2.2	157	-456.6	0	0	0					1.7	100.6		0	0	34.8097	6
14	Global
58	Medición 3												18645.3	1	0	3					1.72	101		1	1	34.1401
